# Supplementary material for: Modeling the effects of water temperature on the population dynamics of Galba viatrix and infection by Fasciola hepatica: a two-year survey in Andean Patagonia, Argentina
Source: PeerJ. 2024 Dec 20;12:e18648. doi: 10.7717/peerj.18648 (PMC11665429; doi:10.7717/peerj.18648)
Supplement: Supplemental Information 7 [file peerj-12-18648-s007.csv]

date	site	qty_quad_1	qty_quad_2	qty_quad_3	temp_quad_1	temp_quad_2	temp_quad_3	temp_30d_site
16/10/2019	1	0	0	0	11	12	11.5	NA
16/10/2019	2	1	0	NA	11.5	11.5	11.5	NA
16/10/2019	3	4	0	7	11.2	11.3	11.8	NA
16/10/2019	4	17	9	NA	20	19.9	19.95	NA
19/11/2019	1	0	4	0	11.5	11.6	11.5	10.79761905
19/11/2019	2	4	0	NA	12.4	14.3	13.35	11.16666667
19/11/2019	3	3	0	2	11.9	12.5	12.4	10.81944444
19/11/2019	4	3	0	NA	23	23	23	13.55555556
16/12/2019	1	0	0	0	10	10.2	10.5	10.73148148
16/12/2019	2	1	0	NA	11.2	11	11.1	11.01906966
16/12/2019	3	1	0	1	10.4	9.5	10.1	10.88040123
16/12/2019	4	14	14	NA	22	22.5	22.25	14.45271492
15/1/2020	1	0	0	0	10.6	10.5	10.5	11.5125
15/1/2020	2	0	0	NA	13.1	13.1	13.1	11.75833333
15/1/2020	3	3	0	0	12.3	12.3	11.3	11.82013889
15/1/2020	4	1	13	NA	18.9	18.4	18.65	16.77711353
18/2/2020	1	0	0	0	12.6	12.6	12.6	12.95144608
18/2/2020	2	0	1	NA	15.1	15.1	15.1	13.41526961
18/2/2020	3	0	0	3	12.3	12.3	11.3	12.49895247
18/2/2020	4	97	98	NA	18.9	18.4	18.65	17.67356671
16/3/2020	1	0	0	0	11.6	11.1	10.5	12.02533951
16/3/2020	2	0	0	NA	14.2	14.1	14.15	13.19675926
16/3/2020	3	1	0	0	12.1	12.5	11.6	11.98070988
16/3/2020	4	107	89	NA	19.5	18.8	19.15	16.47222222
30/4/2020	1	0	0	0	10.5	10	10.3	10.625
30/4/2020	2	0	0	NA	12.1	12.3	12.2	12.53148148
30/4/2020	3	0	0	0	10.3	9.7	10.1	10.77268519
30/4/2020	4	29	27	NA	8.9	9	8.95	11.11064815
29/7/2020	1	0	0	0	7.9	7.7	7.7	8.549985585
29/7/2020	2	0	0	NA	6.8	6.9	6.85	10.1620098
29/7/2020	3	0	0	0	7.9	7.9	7.7	8.832313725
29/7/2020	4	1	1	NA	4.5	4.6	4.55	4.800980392
22/9/2020	1	0	0	3	10	10.1	10.2	8.329545455
22/9/2020	2	1	0	NA	8.7	9.5	9.1	9.004370629
22/9/2020	3	0	1	0	9.4	10.2	9.7	8.738111888
22/9/2020	4	6	3	NA	10.9	12.1	11.5	5.615151515
22/10/2020	1	0	0	0	10.1	10.8	10.2	9.440036232
22/10/2020	2	0	1	NA	10.4	11.1	10.75	9.383333333
22/10/2020	3	0	2	0	9.3	9.9	12.7	9.481944444
22/10/2020	4	55	89	NA	14.6	14.7	14.65	10.50755556
26/11/2020	1	0	1	7	11.1	11.4	11.6	10.59761905
26/11/2020	2	1	2	NA	11.5	12.5	12	12.31928882
26/11/2020	3	0	5	0	14	15.1	14.5	10.72104762
26/11/2020	4	1	7	NA	13.2	13.3	13.25	14.25635093
21/12/2020	1	0	0	6	11.8	13.2	12.9	10.98833333
21/12/2020	2	0	0	NA	13	13.5	13.25	11.40083333
21/12/2020	3	2	0	2	10.4	10.9	10.9	11.14833333
21/12/2020	4	26	3	NA	22.5	24.5	23.5	14.85
12/1/2021	1	1	0	0	12.1	11.9	12	12.01261364
12/1/2021	2	0	0	NA	14.3	14.5	14.4	10.66170455
12/1/2021	3	0	0	1	9.9	10.7	11	12.27462121
12/1/2021	4	162	127	NA	28.7	28	28.35	17.87973485
24/2/2021	1	0	0	0	14.8	13.5	13.4	12.90067829
24/2/2021	2	0	0	NA	15.1	15.3	15.2	13.10606252
24/2/2021	3	0	111	100	13.1	21.4	24.4	13.19670543
24/2/2021	4	3	13	NA	26.4	26.5	26.45	18.54021318
23/3/2021	1	0	0	0	10.6	10.5	10.5	13.21947531
23/3/2021	2	0	0	NA	12.6	12.6	12.6	11.13425926
23/3/2021	3	1	0	0	11.4	11	11.6	12.84259259
23/3/2021	4	46	46	NA	12.1	12	12.05	16.40689145
12/4/2021	1	0	0	0	13.8	13.2	13.7	11.00416667
12/4/2021	2	0	0	NA	12.7	12.8	12.75	12.73645833
12/4/2021	3	0	0	0	12.8	12.8	12.8	11.32083333
12/4/2021	4	9	29	NA	12.2	12.7	12.45	12.146875
21/7/2021	1	0	0	0	9.1	9.1	9.1	9.08912037
21/7/2021	2	0	0	NA	9.1	9.1	9.1	10.01159174
21/7/2021	3	0	0	0	9.3	9.3	9.3	8.870548678
21/7/2021	4	1	1	NA	4	4	4	5.686459143
21/9/2021	1	0	0	0	12.3	11.9	12	8.622311828
21/9/2021	2	6	0	NA	11.2	11.2	11.2	9.129032258
21/9/2021	3	0	2	0	9.5	11.2	11.3	9.062836022
21/9/2021	4	7	5	NA	15.1	15.1	15.1	6.012381656
