# Supplementary material for: Modeling the effects of water temperature on the population dynamics of Galba viatrix and infection by Fasciola hepatica: a two-year survey in Andean Patagonia, Argentina
Source: PeerJ. 2024 Dec 20;12:e18648. doi: 10.7717/peerj.18648 (PMC11665429; doi:10.7717/peerj.18648)
Supplement: Supplemental Information 8 [file peerj-12-18648-s008.csv]

date	site	size	fh
2019-11-19	1	9	0
2019-11-19	1	7	0
2019-11-19	1	7	0
2019-11-19	1	8	0
2019-11-19	2	6	0
2019-11-19	2	4	0
2019-11-19	2	4	0
2019-11-19	2	6	0
2019-11-19	3	8	1
2019-11-19	3	7	0
2019-11-19	3	5	1
2019-11-19	3	12	0
2019-11-19	3	9	0
2019-11-19	4	5	0
2019-11-19	4	7	0
2019-11-19	4	6	0
2019-12-16	2	9	0
2019-12-16	3	9	0
2019-12-16	3	5	0
2019-12-16	4	5	0
2019-12-16	4	8	0
2019-12-16	4	8	0
2019-12-16	4	5	0
2019-12-16	4	2.5	0
2019-12-16	4	3	0
2019-12-16	4	5	0
2019-12-16	4	5	0
2019-12-16	4	9	0
2019-12-16	4	4	0
2019-12-16	4	5	0
2019-12-16	4	4	0
2019-12-16	4	4	0
2019-12-16	4	3.5	0
2019-12-16	4	10	0
2019-12-16	4	5	0
2019-12-16	4	5.5	0
2019-12-16	4	6	0
2019-12-16	4	4.5	0
2019-12-16	4	5	0
2019-12-16	4	6	0
2019-12-16	4	4	0
2019-12-16	4	5.5	0
2019-12-16	4	5	0
2019-12-16	4	4.5	0
2019-12-16	4	4	0
2019-12-16	4	3	0
2019-12-16	4	5	0
2019-12-16	4	6	0
2019-12-16	4	4	0
2019-12-16	4	5	0
2020-01-15	3	4	0
2020-01-15	3	4	0
2020-01-15	3	12	0
2020-01-15	4	5	0
2020-01-15	4	6	0
2020-01-15	4	5	0
2020-01-15	4	6	0
2020-01-15	4	4	0
2020-01-15	4	3	0
2020-01-15	4	4	0
2020-01-15	4	5	0
2020-01-15	4	7.5	0
2020-01-15	4	6	0
2020-01-15	4	7	0
2020-01-15	4	6	0
2020-01-15	4	6.5	0
2020-01-15	4	6	0
2020-02-18	2	5	0
2020-02-18	3	4	0
2020-02-18	4	8	0
2020-02-18	4	7	0
2020-02-18	4	6.5	0
2020-02-18	4	7	0
2020-02-18	4	7	0
2020-02-18	4	7	0
2020-02-18	4	8	0
2020-02-18	4	6	0
2020-02-18	4	6	0
2020-02-18	4	5	0
2020-02-18	4	5	0
2020-02-18	4	6	0
2020-02-18	4	6	0
2020-02-18	4	4	0
2020-02-18	4	5	0
2020-02-18	4	8	1
2020-02-18	4	8	0
2020-02-18	4	7	0
2020-02-18	4	6	0
2020-02-18	4	5	0
2020-02-18	4	7	0
2020-02-18	4	7	0
2020-02-18	4	6	0
2020-02-18	4	5.5	0
2020-02-18	4	6	0
2020-02-18	4	7	0
2020-02-18	4	7	0
2020-02-18	4	7	0
2020-02-18	4	7	0
2020-02-18	4	8	0
2020-02-18	4	7.5	0
2020-02-18	4	8	0
2020-02-18	4	7.5	0
2020-02-18	4	8	0
2020-02-18	4	8	0
2020-02-18	4	7.5	0
2020-02-18	4	6	0
2020-02-18	4	5.5	0
2020-02-18	4	6	0
2020-02-18	4	8	0
2020-02-18	4	9	0
2020-02-18	4	8	0
2020-02-18	4	8	0
2020-02-18	4	6	0
2020-02-18	4	7	0
2020-02-18	4	7	0
2020-02-18	4	8	0
2020-02-18	4	6	0
2020-02-18	4	4	0
2020-02-18	4	7.5	0
2020-02-18	4	8	0
2020-02-18	4	6	0
2020-02-18	4	7	0
2020-02-18	4	6	0
2020-02-18	4	5.5	0
2020-02-18	4	6	0
2020-02-18	4	4	0
2020-02-18	4	7	0
2020-02-18	4	8	0
2020-02-18	4	6	0
2020-02-18	4	7	0
2020-02-18	4	8	0
2020-02-18	4	6	0
2020-02-18	4	8	0
2020-02-18	4	6	0
2020-02-18	4	8.5	0
2020-02-18	4	7.5	0
2020-02-18	4	6	0
2020-02-18	4	9	0
2020-02-18	4	6	0
2020-02-18	4	5.5	0
2020-02-18	4	5	0
2020-02-18	4	3.5	0
2020-02-18	4	8	0
2020-02-18	4	6	1
2020-02-18	4	5	0
2020-02-18	4	6	0
2020-02-18	4	6	0
2020-02-18	4	5	0
2020-02-18	4	9	0
2020-02-18	4	5.5	0
2020-02-18	4	6.5	0
2020-02-18	4	5.5	0
2020-02-18	4	5	0
2020-02-18	4	4.5	0
2020-02-18	4	5	0
2020-02-18	4	6	0
2020-02-18	4	8	0
2020-02-18	4	7	0
2020-02-18	4	8	0
2020-02-18	4	6.5	0
2020-02-18	4	5	0
2020-02-18	4	6	0
2020-02-18	4	6	0
2020-02-18	4	6	0
2020-02-18	4	5.5	0
2020-02-18	4	5	0
2020-02-18	4	6.5	0
2020-02-18	4	5	0
2020-02-18	4	9.5	0
2020-02-18	4	8.5	0
2020-02-18	4	7.5	0
2020-02-18	4	7	0
2020-02-18	4	5.5	0
2020-02-18	4	8.5	0
2020-02-18	4	8	0
2020-02-18	4	7	1
2020-02-18	4	6	0
2020-02-18	4	6	0
2020-02-18	4	8	0
2020-02-18	4	6.5	0
2020-02-18	4	8	0
2020-02-18	4	7	0
2020-02-18	4	8	0
2020-02-18	4	7.5	0
2020-02-18	4	7	0
2020-02-18	4	7.5	0
2020-02-18	4	8	0
2020-02-18	4	8	1
2020-02-18	4	8	0
2020-02-18	4	5	0
2020-02-18	4	7.5	0
2020-02-18	4	6.5	0
2020-02-18	4	7	0
2020-02-18	4	5.5	0
2020-02-18	4	7	0
2020-02-18	4	6.5	0
2020-02-18	4	6	0
2020-02-18	4	6	0
2020-02-18	4	6	0
2020-02-18	4	7	0
2020-02-18	4	5	0
2020-02-18	4	7	0
2020-02-18	4	6	0
2020-02-18	4	5	0
2020-02-18	4	8	0
2020-02-18	4	7	1
2020-02-18	4	6	0
2020-02-18	4	8	0
2020-02-18	4	5.5	0
2020-02-18	4	8	0
2020-02-18	4	7.5	1
2020-02-18	4	6	0
2020-02-18	4	7	0
2020-02-18	4	9	0
2020-02-18	4	8	1
2020-02-18	4	8	0
2020-02-18	4	7	0
2020-02-18	4	6.5	0
2020-02-18	4	6	0
2020-02-18	4	6	0
2020-02-18	4	8	0
2020-02-18	4	7	0
2020-02-18	4	10.5	1
2020-02-18	4	7	1
2020-02-18	4	9	1
2020-02-18	4	7	0
2020-02-18	4	5.5	0
2020-02-18	4	5.5	0
2020-02-18	4	4	0
2020-02-18	4	9	1
2020-02-18	4	5	0
2020-02-18	4	7	0
2020-02-18	4	7.5	0
2020-02-18	4	9	0
2020-02-18	4	5	0
2020-02-18	4	6	0
2020-02-18	4	6.5	0
2020-02-18	4	6.5	0
2020-02-18	4	6	0
2020-02-18	4	5	0
2020-02-18	4	7	0
2020-02-18	4	6.5	0
2020-02-18	4	6.5	0
2020-02-18	4	7	0
2020-02-18	4	4	0
2020-02-18	4	8.5	0
2020-02-18	4	8	0
2020-02-18	4	9	0
2020-02-18	4	7	0
2020-02-18	4	7.5	0
2020-02-18	4	8	0
2020-02-18	4	5	0
2020-02-18	4	10	0
2020-02-18	4	8	1
2020-02-18	4	6	0
2020-02-18	4	6.5	0
2020-02-18	4	8	0
2020-02-18	4	8	0
2020-02-18	4	7.5	0
2020-02-18	4	6	0
2020-02-18	4	6.5	0
2020-02-18	4	7.5	0
2020-02-18	4	6.5	0
2020-02-18	4	6.5	0
2020-02-18	4	6	0
2020-02-18	4	4	0
2020-03-16	3	6	0
2020-03-16	4	8	1
2020-03-16	4	6	1
2020-03-16	4	9	0
2020-03-16	4	6	0
2020-03-16	4	6	0
2020-03-16	4	7	0
2020-03-16	4	7	0
2020-03-16	4	6	0
2020-03-16	4	8	1
2020-03-16	4	7.5	1
2020-03-16	4	9	1
2020-03-16	4	8	0
2020-03-16	4	6	1
2020-03-16	4	6	0
2020-03-16	4	6.5	0
2020-03-16	4	6	0
2020-03-16	4	5	0
2020-03-16	4	8	0
2020-03-16	4	6	0
2020-03-16	4	4	0
2020-03-16	4	7	0
2020-03-16	4	6.5	0
2020-03-16	4	6	1
2020-03-16	4	8	1
2020-03-16	4	6	1
2020-03-16	4	7	0
2020-03-16	4	5.5	0
2020-03-16	4	7	1
2020-03-16	4	7.5	1
2020-03-16	4	7.5	1
2020-03-16	4	5	0
2020-03-16	4	4.5	0
2020-03-16	4	7.5	1
2020-03-16	4	7	1
2020-03-16	4	5.5	1
2020-03-16	4	5.5	1
2020-03-16	4	5.5	1
2020-03-16	4	7	0
2020-03-16	4	6.5	0
2020-03-16	4	6.5	1
2020-03-16	4	6	0
2020-03-16	4	6	1
2020-03-16	4	4.5	0
2020-03-16	4	8	1
2020-03-16	4	7.5	0
2020-03-16	4	7	0
2020-03-16	4	8	0
2020-03-16	4	8	1
2020-03-16	4	7.5	0
2020-03-16	4	6.5	0
2020-03-16	4	5	0
2020-03-16	4	6.5	1
2020-03-16	4	6	1
2020-03-16	4	6	0
2020-03-16	4	6.5	1
2020-03-16	4	7	1
2020-03-16	4	6.5	0
2020-03-16	4	6	0
2020-03-16	4	7	0
2020-03-16	4	5	1
2020-03-16	4	6	1
2020-03-16	4	6	1
2020-03-16	4	8	0
2020-03-16	4	5	0
2020-03-16	4	5.5	0
2020-03-16	4	8.5	1
2020-03-16	4	6	1
2020-03-16	4	7	0
2020-03-16	4	5	0
2020-03-16	4	5.5	0
2020-03-16	4	6.5	0
2020-03-16	4	5.5	0
2020-03-16	4	6	0
2020-03-16	4	10	1
2020-03-16	4	6.5	1
2020-03-16	4	6.5	1
2020-03-16	4	8.5	0
2020-03-16	4	9	1
2020-03-16	4	5	0
2020-03-16	4	6.5	0
2020-03-16	4	6	0
2020-03-16	4	7	0
2020-03-16	4	6.5	1
2020-03-16	4	5.5	0
2020-03-16	4	6	0
2020-03-16	4	4.5	0
2020-03-16	4	7	1
2020-03-16	4	7.5	0
2020-03-16	4	7	0
2020-03-16	4	6.5	0
2020-03-16	4	6	0
2020-03-16	4	7.5	0
2020-03-16	4	6	0
2020-03-16	4	8	0
2020-03-16	4	5.5	1
2020-03-16	4	7	1
2020-03-16	4	6	0
2020-03-16	4	7	0
2020-03-16	4	8.5	0
2020-03-16	4	7	1
2020-03-16	4	8	0
2020-03-16	4	6	1
2020-03-16	4	4.5	1
2020-03-16	4	6.5	0
2020-03-16	4	6	0
2020-03-16	4	6	0
2020-03-16	4	4	0
2020-03-16	4	6	0
2020-03-16	4	6	0
2020-03-16	4	5.5	1
2020-03-16	4	6	0
2020-03-16	4	6	0
2020-03-16	4	6	0
2020-03-16	4	7	1
2020-03-16	4	7	1
2020-03-16	4	6	0
2020-03-16	4	6	1
2020-03-16	4	5.5	0
2020-03-16	4	6	1
2020-03-16	4	7	1
2020-03-16	4	6	0
2020-03-16	4	5	0
2020-03-16	4	6.5	1
2020-03-16	4	6	0
2020-03-16	4	4.5	0
2020-03-16	4	4	0
2020-03-16	4	6.5	0
2020-03-16	4	7	1
2020-03-16	4	5	1
2020-03-16	4	8	0
2020-03-16	4	5	0
2020-03-16	4	4.5	0
2020-03-16	4	5.5	1
2020-03-16	4	6	0
2020-03-16	4	6	0
2020-03-16	4	6	1
2020-03-16	4	7	1
2020-03-16	4	6	1
2020-03-16	4	5	0
2020-03-16	4	6	1
2020-03-16	4	5	1
2020-03-16	4	6.5	0
2020-03-16	4	6	0
2020-03-16	4	7	0
2020-03-16	4	6	0
2020-03-16	4	5	0
2020-03-16	4	7	0
2020-03-16	4	6	0
2020-03-16	4	4	0
2020-03-16	4	6.5	0
2020-03-16	4	4	0
2020-03-16	4	5	0
2020-03-16	4	7	0
2020-03-16	4	6.5	0
2020-03-16	4	5	0
2020-03-16	4	6	1
2020-03-16	4	6.5	0
2020-03-16	4	6.5	0
2020-03-16	4	6	0
2020-03-16	4	6	0
2020-03-16	4	6	0
2020-03-16	4	5	0
2020-03-16	4	6.5	0
2020-03-16	4	5	0
2020-03-16	4	6.5	0
2020-03-16	4	6	0
2020-03-16	4	6.5	0
2020-03-16	4	5	0
2020-03-16	4	5.5	0
2020-03-16	4	4.5	0
2020-03-16	4	5	0
2020-03-16	4	6	1
2020-03-16	4	7	1
2020-03-16	4	6.5	0
2020-03-16	4	8	1
2020-03-16	4	4.5	0
2020-03-16	4	7	0
2020-03-16	4	6.5	1
2020-03-16	4	5	0
2020-03-16	4	5	1
2020-03-16	4	7	1
2020-03-16	4	6	1
2020-03-16	4	6	0
2020-03-16	4	6.5	0
2020-03-16	4	5.5	0
2020-03-16	4	6	0
2020-03-16	4	5.5	0
2020-03-16	4	5.5	0
2020-03-16	4	6	0
2020-03-16	4	6	0
2020-03-16	4	6.5	0
2020-03-16	4	5.5	0
2020-03-16	4	5	0
2020-03-16	4	5	0
2020-03-16	4	4	0
2020-03-16	4	6	1
2020-03-16	4	5	0
2020-04-30	4	3	0
2020-04-30	4	2	0
2020-04-30	4	2.5	0
2020-04-30	4	3	0
2020-04-30	4	3	0
2020-04-30	4	3	0
2020-04-30	4	3	0
2020-04-30	4	3	0
2020-04-30	4	3	0
2020-04-30	4	3	0
2020-04-30	4	3	0
2020-04-30	4	3	0
2020-04-30	4	3	0
2020-04-30	4	3	0
2020-04-30	4	3	0
2020-04-30	4	3	0
2020-04-30	4	3	0
2020-04-30	4	3	0
2020-04-30	4	3	0
2020-04-30	4	3	0
2020-04-30	4	3	0
2020-04-30	4	3	0
2020-04-30	4	3	0
2020-04-30	4	3	0
2020-04-30	4	3	0
2020-04-30	4	3	0
2020-04-30	4	3	0
2020-04-30	4	3	0
2020-04-30	4	3	0
2020-04-30	4	3	0
2020-04-30	4	2	0
2020-04-30	4	2	0
2020-04-30	4	4	0
2020-04-30	4	3	0
2020-04-30	4	3	0
2020-04-30	4	5	0
2020-04-30	4	3	0
2020-04-30	4	2.5	0
2020-04-30	4	3	0
2020-04-30	4	4	0
2020-04-30	4	3	0
2020-04-30	4	2	0
2020-04-30	4	2	0
2020-04-30	4	2	0
2020-04-30	4	2	0
2020-04-30	4	3	0
2020-04-30	4	4	0
2020-04-30	4	3	0
2020-04-30	4	3	0
2020-04-30	4	2.5	0
2020-04-30	4	2.5	0
2020-04-30	4	3	0
2020-04-30	4	3	0
2020-04-30	4	3	0
2020-04-30	4	2	0
2020-04-30	4	3	0
2020-07-29	4	3	0
2020-07-29	4	3	0
2020-09-22	1	5.5	0
2020-09-22	1	4	0
2020-09-22	1	3.5	0
2020-09-22	2	7.5	0
2020-09-22	3	9	0
2020-09-22	4	6	0
2020-09-22	4	5.5	0
2020-09-22	4	6	0
2020-09-22	4	6.5	0
2020-09-22	4	5	0
2020-09-22	4	2.5	0
2020-09-22	4	4	0
2020-09-22	4	3	0
2020-09-22	4	2.5	0
2020-10-22	2	8	0
2020-10-22	3	12	0
2020-10-22	3	8	0
2020-10-22	4	6	0
2020-10-22	4	4	0
2020-10-22	4	6.5	0
2020-10-22	4	6	0
2020-10-22	4	6.5	0
2020-10-22	4	7	0
2020-10-22	4	5	0
2020-10-22	4	6	0
2020-10-22	4	5.5	0
2020-10-22	4	5.5	0
2020-10-22	4	7	0
2020-10-22	4	6	0
2020-10-22	4	5	0
2020-10-22	4	5.5	0
2020-10-22	4	6	0
2020-10-22	4	7	0
2020-10-22	4	5.5	0
2020-10-22	4	5.5	0
2020-10-22	4	3	0
2020-10-22	4	5.5	0
2020-10-22	4	5	0
2020-10-22	4	6.5	0
2020-10-22	4	4	0
2020-10-22	4	7.5	0
2020-10-22	4	5.5	0
2020-10-22	4	6	0
2020-10-22	4	5	0
2020-10-22	4	6	0
2020-10-22	4	6	0
2020-10-22	4	5	0
2020-10-22	4	7	0
2020-10-22	4	6.5	0
2020-10-22	4	6	0
2020-10-22	4	5.5	0
2020-10-22	4	6	0
2020-10-22	4	5.5	0
2020-10-22	4	5	0
2020-10-22	4	5.5	0
2020-10-22	4	5.5	0
2020-10-22	4	6	0
2020-10-22	4	5	0
2020-10-22	4	6	0
2020-10-22	4	6	0
2020-10-22	4	6	0
2020-10-22	4	6	0
2020-10-22	4	6.5	0
2020-10-22	4	4	0
2020-10-22	4	4	0
2020-10-22	4	6	0
2020-10-22	4	5.5	0
2020-10-22	4	7	0
2020-10-22	4	5	0
2020-10-22	4	6.5	0
2020-10-22	4	6	0
2020-10-22	4	3.5	0
2020-10-22	4	7	0
2020-10-22	4	6	0
2020-10-22	4	6.5	0
2020-10-22	4	6	0
2020-10-22	4	6	0
2020-10-22	4	5	0
2020-10-22	4	6	0
2020-10-22	4	6	0
2020-10-22	4	6.5	0
2020-10-22	4	6.5	0
2020-10-22	4	6.5	0
2020-10-22	4	7.5	0
2020-10-22	4	5	0
2020-10-22	4	6.5	0
2020-10-22	4	7	0
2020-10-22	4	6	0
2020-10-22	4	7	0
2020-10-22	4	6	0
2020-10-22	4	5.5	0
2020-10-22	4	6	0
2020-10-22	4	7	0
2020-10-22	4	6	0
2020-10-22	4	9	0
2020-10-22	4	7	0
2020-10-22	4	6.5	0
2020-10-22	4	6	0
2020-10-22	4	8	0
2020-10-22	4	6	0
2020-10-22	4	6	0
2020-10-22	4	6.5	0
2020-10-22	4	6.5	0
2020-10-22	4	7.5	0
2020-10-22	4	6.5	0
2020-10-22	4	5.5	0
2020-10-22	4	7	0
2020-10-22	4	6.5	0
2020-10-22	4	6.5	0
2020-10-22	4	6.5	0
2020-10-22	4	9	0
2020-10-22	4	6	0
2020-10-22	4	7	0
2020-10-22	4	7.5	0
2020-10-22	4	5	0
2020-10-22	4	3	0
2020-10-22	4	8.5	0
2020-10-22	4	7	0
2020-10-22	4	8.5	0
2020-10-22	4	5	0
2020-10-22	4	5.5	0
2020-10-22	4	7.5	0
2020-10-22	4	7	0
2020-10-22	4	7	0
2020-10-22	4	6	0
2020-10-22	4	5	0
2020-10-22	4	6	0
2020-10-22	4	5	0
2020-10-22	4	6.5	0
2020-10-22	4	8	0
2020-10-22	4	4	0
2020-10-22	4	8	0
2020-10-22	4	8	0
2020-10-22	4	5	0
2020-10-22	4	6	0
2020-10-22	4	6	0
2020-10-22	4	6	0
2020-10-22	4	5	0
2020-10-22	4	5	0
2020-10-22	4	5	0
2020-10-22	4	6	0
2020-10-22	4	6	0
2020-10-22	4	6	0
2020-10-22	4	7	0
2020-10-22	4	7	0
2020-10-22	4	7.5	0
2020-10-22	4	6	0
2020-10-22	4	6	0
2020-10-22	4	6	0
2020-10-22	4	7.5	0
2020-10-22	4	8	0
2020-10-22	4	8.5	0
2020-10-22	4	7	0
2020-10-22	4	6.5	0
2020-10-22	4	7	0
2020-10-22	4	7.5	0
2020-10-22	4	6	0
2020-10-22	4	6	0
2020-10-22	4	5	0
2020-10-22	4	5	0
2020-10-22	4	5	0
2020-11-26	1	7	0
2020-11-26	1	7	0
2020-11-26	1	8.5	0
2020-11-26	1	9	0
2020-11-26	1	7	0
2020-11-26	1	8.5	0
2020-11-26	1	6	0
2020-11-26	1	9	0
2020-11-26	2	7	0
2020-11-26	2	6	0
2020-11-26	3	8	0
2020-11-26	3	8.5	0
2020-11-26	3	10	0
2020-11-26	3	11	0
2020-11-26	3	8.5	0
2020-11-26	4	8.5	0
2020-11-26	4	9.5	0
2020-11-26	4	8.5	0
2020-11-26	4	8	0
2020-11-26	4	7	0
2020-11-26	4	7	0
2020-11-26	4	8	0
2020-11-26	4	6	0
2020-12-21	1	5.5	0
2020-12-21	1	3.5	0
2020-12-21	1	3	0
2020-12-21	1	2	0
2020-12-21	1	6.5	0
2020-12-21	1	4.5	0
2020-12-21	3	13.5	0
2020-12-21	3	8	0
2020-12-21	3	11.5	0
2020-12-21	3	7.5	0
2020-12-21	4	6.5	0
2020-12-21	4	6.5	0
2020-12-21	4	6.5	0
2020-12-21	4	12.5	0
2020-12-21	4	7	0
2020-12-21	4	7	0
2020-12-21	4	7.5	0
2020-12-21	4	4.5	0
2020-12-21	4	4.5	0
2020-12-21	4	4.5	0
2020-12-21	4	3	0
2020-12-21	4	4.5	0
2020-12-21	4	6	0
2020-12-21	4	6	0
2020-12-21	4	4.5	0
2020-12-21	4	5.5	0
2020-12-21	4	5.5	0
2020-12-21	4	4	0
2020-12-21	4	4	0
2020-12-21	4	4	0
2020-12-21	4	8	0
2020-12-21	4	3.5	0
2020-12-21	4	4	0
2020-12-21	4	3.5	0
2020-12-21	4	5	0
2020-12-21	4	11	0
2020-12-21	4	5.5	0
2020-12-21	4	7	0
2020-12-21	4	5	0
2020-12-21	4	5	0
2021-01-12	1	6	0
2021-01-12	3	4	0
2021-01-12	4	6	0
2021-01-12	4	7	0
2021-01-12	4	6.5	0
2021-01-12	4	6	0
2021-01-12	4	7	0
2021-01-12	4	6	0
2021-01-12	4	5.5	0
2021-01-12	4	4.5	0
2021-01-12	4	6	0
2021-01-12	4	8	1
2021-01-12	4	7.5	0
2021-01-12	4	6	0
2021-01-12	4	7	0
2021-01-12	4	5	0
2021-01-12	4	6.5	0
2021-01-12	4	7.5	0
2021-01-12	4	6	0
2021-01-12	4	6.5	0
2021-01-12	4	6	0
2021-01-12	4	7	0
2021-01-12	4	6.5	0
2021-01-12	4	5.5	0
2021-01-12	4	8	1
2021-01-12	4	7	0
2021-01-12	4	7	0
2021-01-12	4	8.5	1
2021-01-12	4	6	0
2021-01-12	4	4.5	1
2021-01-12	4	7	0
2021-01-12	4	3.5	0
2021-01-12	4	6	0
2021-01-12	4	6	0
2021-01-12	4	5	0
2021-01-12	4	6.5	0
2021-01-12	4	7.5	0
2021-01-12	4	7	0
2021-01-12	4	7.5	0
2021-01-12	4	7.5	0
2021-01-12	4	6	0
2021-01-12	4	5.5	0
2021-01-12	4	6.5	0
2021-01-12	4	6	0
2021-01-12	4	5	0
2021-01-12	4	6.5	1
2021-01-12	4	6	0
2021-01-12	4	7	0
2021-01-12	4	5.5	0
2021-01-12	4	8	0
2021-01-12	4	6	0
2021-01-12	4	5.5	0
2021-01-12	4	5.5	0
2021-01-12	4	6	0
2021-01-12	4	5	0
2021-01-12	4	7.5	1
2021-01-12	4	7	1
2021-01-12	4	7.5	0
2021-01-12	4	8	1
2021-01-12	4	4.5	0
2021-01-12	4	6	0
2021-01-12	4	7	0
2021-01-12	4	6	0
2021-01-12	4	7.5	0
2021-01-12	4	8	0
2021-01-12	4	7	0
2021-01-12	4	6.5	0
2021-01-12	4	5.5	0
2021-01-12	4	6.5	0
2021-01-12	4	5.5	0
2021-01-12	4	6	1
2021-01-12	4	4.5	0
2021-01-12	4	7	0
2021-01-12	4	7	0
2021-01-12	4	7.5	1
2021-01-12	4	6	0
2021-01-12	4	6	0
2021-01-12	4	7	0
2021-01-12	4	7.5	1
2021-01-12	4	5.5	0
2021-01-12	4	5	0
2021-01-12	4	6	0
2021-01-12	4	6	0
2021-01-12	4	8	0
2021-01-12	4	6.5	0
2021-01-12	4	7	0
2021-01-12	4	5.5	0
2021-01-12	4	6.5	0
2021-01-12	4	6	0
2021-01-12	4	7	0
2021-01-12	4	5	0
2021-01-12	4	4	0
2021-01-12	4	8.5	0
2021-01-12	4	7	0
2021-01-12	4	8	0
2021-01-12	4	6	0
2021-01-12	4	5.5	0
2021-01-12	4	6	0
2021-01-12	4	6	0
2021-01-12	4	6	0
2021-01-12	4	5.5	0
2021-01-12	4	5	0
2021-01-12	4	5.5	0
2021-01-12	4	5	0
2021-01-12	4	5.5	0
2021-01-12	4	5.5	0
2021-01-12	4	5	0
2021-01-12	4	5.5	0
2021-01-12	4	5	0
2021-01-12	4	5	0
2021-01-12	4	6	0
2021-01-12	4	6	0
2021-01-12	4	5.5	0
2021-01-12	4	5	0
2021-01-12	4	6.5	0
2021-01-12	4	6	0
2021-01-12	4	5	0
2021-01-12	4	5.5	0
2021-01-12	4	6	0
2021-01-12	4	5.5	0
2021-01-12	4	6	0
2021-01-12	4	7	1
2021-01-12	4	5.5	0
2021-01-12	4	5.5	0
2021-01-12	4	5.5	0
2021-01-12	4	6.5	1
2021-01-12	4	6	0
2021-01-12	4	6	0
2021-01-12	4	6	0
2021-01-12	4	7	0
2021-01-12	4	6	0
2021-01-12	4	6.5	0
2021-01-12	4	6	0
2021-01-12	4	5	0
2021-01-12	4	5.5	0
2021-01-12	4	5	0
2021-01-12	4	5.5	0
2021-01-12	4	5	0
2021-01-12	4	5	0
2021-01-12	4	6.5	0
2021-01-12	4	6	1
2021-01-12	4	6	1
2021-01-12	4	6	0
2021-01-12	4	5	0
2021-01-12	4	6.5	0
2021-01-12	4	6	0
2021-01-12	4	7	0
2021-01-12	4	5	0
2021-01-12	4	7	0
2021-01-12	4	6.5	0
2021-01-12	4	5	0
2021-01-12	4	6	0
2021-01-12	4	6	0
2021-01-12	4	6	0
2021-01-12	4	5.5	0
2021-01-12	4	6	0
2021-01-12	4	6	0
2021-01-12	4	4	0
2021-01-12	4	5	1
2021-01-12	4	8	0
2021-01-12	4	7	0
2021-01-12	4	6	0
2021-01-12	4	8.5	0
2021-01-12	4	6	0
2021-01-12	4	5	0
2021-01-12	4	5.5	0
2021-01-12	4	6	0
2021-01-12	4	6	0
2021-01-12	4	6.5	0
2021-01-12	4	6	0
2021-01-12	4	6	0
2021-01-12	4	5.5	0
2021-01-12	4	6	0
2021-01-12	4	5	0
2021-01-12	4	5.5	0
2021-01-12	4	6	0
2021-01-12	4	5	0
2021-01-12	4	5	0
2021-01-12	4	5	0
2021-01-12	4	5	0
2021-01-12	4	6	1
2021-01-12	4	5	0
2021-01-12	4	6	0
2021-01-12	4	5.5	0
2021-01-12	4	5	0
2021-01-12	4	5.5	0
2021-01-12	4	5	0
2021-01-12	4	4	0
2021-01-12	4	8	0
2021-01-12	4	9	0
2021-01-12	4	8	0
2021-01-12	4	7	0
2021-01-12	4	9	0
2021-01-12	4	8	0
2021-01-12	4	7.5	0
2021-01-12	4	7	1
2021-01-12	4	9	0
2021-01-12	4	8	1
2021-01-12	4	8	0
2021-01-12	4	8	0
2021-01-12	4	7	0
2021-01-12	4	8	0
2021-01-12	4	7	0
2021-01-12	4	8	0
2021-01-12	4	7	0
2021-01-12	4	7	0
2021-01-12	4	8	0
2021-01-12	4	9	1
2021-01-12	4	8	0
2021-01-12	4	8	0
2021-01-12	4	8	0
2021-01-12	4	7	1
2021-01-12	4	6.5	0
2021-01-12	4	8	1
2021-01-12	4	8	0
2021-01-12	4	8	0
2021-01-12	4	7	0
2021-01-12	4	7	0
2021-01-12	4	7	0
2021-01-12	4	8	0
2021-01-12	4	7	0
2021-01-12	4	8	0
2021-01-12	4	7	0
2021-01-12	4	8	0
2021-01-12	4	6	0
2021-01-12	4	5	0
2021-01-12	4	6	0
2021-01-12	4	7.5	0
2021-01-12	4	6	0
2021-01-12	4	6	0
2021-01-12	4	6	1
2021-01-12	4	6	1
2021-01-12	4	6.5	0
2021-01-12	4	6	0
2021-01-12	4	6	0
2021-01-12	4	6	0
2021-01-12	4	6	1
2021-01-12	4	6	1
2021-01-12	4	6	0
2021-01-12	4	6	0
2021-01-12	4	6	0
2021-01-12	4	5	0
2021-01-12	4	5	0
2021-01-12	4	6	1
2021-01-12	4	5	0
2021-01-12	4	7	0
2021-01-12	4	8	0
2021-01-12	4	7	1
2021-01-12	4	10	0
2021-01-12	4	8	1
2021-01-12	4	9	1
2021-01-12	4	8	0
2021-01-12	4	7.5	0
2021-01-12	4	7	0
2021-01-12	4	8	0
2021-01-12	4	7	0
2021-01-12	4	7.5	0
2021-01-12	4	6	0
2021-01-12	4	8	0
2021-01-12	4	7.5	0
2021-01-12	4	7	0
2021-01-12	4	5	0
2021-01-12	4	6	0
2021-01-12	4	6	0
2021-01-12	4	5	0
2021-01-12	4	6.5	0
2021-01-12	4	8	0
2021-01-12	4	7	0
2021-01-12	4	7	1
2021-01-12	4	6	0
2021-01-12	4	6.5	0
2021-01-12	4	8	0
2021-01-12	4	7.5	1
2021-01-12	4	6.5	0
2021-01-12	4	6	0
2021-01-12	4	6.5	0
2021-01-12	4	6.5	0
2021-01-12	4	6	1
2021-01-12	4	6	0
2021-01-12	4	6	0
2021-01-12	4	6.5	1
2021-01-12	4	5	0
2021-01-12	4	6	1
2021-01-12	4	8	1
2021-01-12	4	6	0
2021-01-12	4	6	0
2021-01-12	4	6	0
2021-01-12	4	6	0
2021-01-12	4	6.5	0
2021-01-12	4	6	0
2021-01-12	4	5.5	0
2021-02-24	3	7.5	0
2021-02-24	3	6	0
2021-02-24	3	8	0
2021-02-24	3	6	1
2021-02-24	3	8.5	0
2021-02-24	3	7.5	0
2021-02-24	3	8.5	0
2021-02-24	3	9	0
2021-02-24	3	7	0
2021-02-24	3	7	0
2021-02-24	3	6.5	0
2021-02-24	3	7.5	0
2021-02-24	3	6.5	0
2021-02-24	3	6.5	0
2021-02-24	3	7	0
2021-02-24	3	6	0
2021-02-24	3	7.5	0
2021-02-24	3	6.5	0
2021-02-24	3	7	0
2021-02-24	3	7	0
2021-02-24	3	9	0
2021-02-24	3	7.5	0
2021-02-24	3	8	0
2021-02-24	3	6	0
2021-02-24	3	7.5	0
2021-02-24	3	7	0
2021-02-24	3	7	0
2021-02-24	3	7.5	1
2021-02-24	3	6	0
2021-02-24	3	7	0
2021-02-24	3	6	0
2021-02-24	3	8	0
2021-02-24	3	5	0
2021-02-24	3	8	0
2021-02-24	3	7	1
2021-02-24	3	7	0
2021-02-24	3	7	1
2021-02-24	3	7.5	0
2021-02-24	3	7	0
2021-02-24	3	8	0
2021-02-24	3	7	0
2021-02-24	3	7.5	1
2021-02-24	3	7	1
2021-02-24	3	5	0
2021-02-24	3	6	0
2021-02-24	3	7	1
2021-02-24	3	7.5	0
2021-02-24	3	6	0
2021-02-24	3	7	0
2021-02-24	3	6	0
2021-02-24	3	7	0
2021-02-24	3	6	1
2021-02-24	3	8	1
2021-02-24	3	6.5	0
2021-02-24	3	6	0
2021-02-24	3	6	1
2021-02-24	3	7	0
2021-02-24	3	6.5	1
2021-02-24	3	7	0
2021-02-24	3	8	0
2021-02-24	3	8	1
2021-02-24	3	6	1
2021-02-24	3	7.5	1
2021-02-24	3	6	1
2021-02-24	3	6	1
2021-02-24	3	7	1
2021-02-24	3	7.5	0
2021-02-24	3	7	0
2021-02-24	3	6	0
2021-02-24	3	7	0
2021-02-24	3	6	0
2021-02-24	3	6	0
2021-02-24	3	6	1
2021-02-24	3	5.5	0
2021-02-24	3	6	0
2021-02-24	3	6	0
2021-02-24	3	6	0
2021-02-24	3	6.5	0
2021-02-24	3	6.5	0
2021-02-24	3	5.5	0
2021-02-24	3	6	0
2021-02-24	3	5.5	0
2021-02-24	3	6	0
2021-02-24	3	6	1
2021-02-24	3	7	0
2021-02-24	3	6	0
2021-02-24	3	7	0
2021-02-24	3	6	0
2021-02-24	3	6	0
2021-02-24	3	8	0
2021-02-24	3	6	0
2021-02-24	3	7.5	0
2021-02-24	3	8	0
2021-02-24	3	5	0
2021-02-24	3	6	0
2021-02-24	3	5	0
2021-02-24	3	6	0
2021-02-24	3	5	0
2021-02-24	3	7.5	0
2021-02-24	3	8	0
2021-02-24	3	7	0
2021-02-24	3	7.5	0
2021-02-24	3	7.5	0
2021-02-24	3	8	1
2021-02-24	3	7.5	1
2021-02-24	3	7	0
2021-02-24	3	7.5	1
2021-02-24	3	7	0
2021-02-24	3	6.5	1
2021-02-24	3	7	0
2021-02-24	3	9	0
2021-02-24	3	8	0
2021-02-24	3	7.5	0
2021-02-24	3	6	0
2021-02-24	3	7	0
2021-02-24	3	6	0
2021-02-24	3	7	1
2021-02-24	3	6	0
2021-02-24	3	6.5	0
2021-02-24	3	8	0
2021-02-24	3	7.5	0
2021-02-24	3	7.5	0
2021-02-24	3	6.5	0
2021-02-24	3	7	0
2021-02-24	3	6.5	1
2021-02-24	3	7	1
2021-02-24	3	8	1
2021-02-24	3	6	1
2021-02-24	3	6	1
2021-02-24	3	8.5	0
2021-02-24	3	7.5	0
2021-02-24	3	7	1
2021-02-24	3	7	0
2021-02-24	3	7.5	1
2021-02-24	3	7	0
2021-02-24	3	6.5	0
2021-02-24	3	6	0
2021-02-24	3	6.5	0
2021-02-24	3	6	0
2021-02-24	3	7	1
2021-02-24	3	6.5	0
2021-02-24	3	7	0
2021-02-24	3	6	0
2021-02-24	3	6	0
2021-02-24	3	6	0
2021-02-24	3	7.5	0
2021-02-24	3	6	0
2021-02-24	3	6	0
2021-02-24	3	7	1
2021-02-24	3	6	1
2021-02-24	3	6	0
2021-02-24	3	5.5	0
2021-02-24	3	8	0
2021-02-24	3	6	0
2021-02-24	3	6	0
2021-02-24	3	8	0
2021-02-24	3	7	0
2021-02-24	3	7	0
2021-02-24	3	6	0
2021-02-24	3	6	0
2021-02-24	3	6	0
2021-02-24	3	6	0
2021-02-24	3	5.5	0
2021-02-24	3	7	0
2021-02-24	3	7	0
2021-02-24	3	6.5	0
2021-02-24	3	6	1
2021-02-24	3	6	0
2021-02-24	3	6	0
2021-02-24	3	6.5	0
2021-02-24	3	7	0
2021-02-24	3	6	0
2021-02-24	3	6.5	0
2021-02-24	3	7	0
2021-02-24	3	6.5	0
2021-02-24	3	6	0
2021-02-24	3	5.5	0
2021-02-24	3	6	0
2021-02-24	3	6	0
2021-02-24	3	6.5	0
2021-02-24	3	6	0
2021-02-24	3	6.5	0
2021-02-24	3	6	0
2021-02-24	3	6.5	0
2021-02-24	3	5.5	0
2021-02-24	3	6	0
2021-02-24	3	5.5	0
2021-02-24	3	6	1
2021-02-24	3	6.5	0
2021-02-24	3	5	0
2021-02-24	3	4.5	0
2021-02-24	3	5	0
2021-02-24	3	6.5	0
2021-02-24	3	6	0
2021-02-24	3	6.5	0
2021-02-24	3	6	0
2021-02-24	3	6	0
2021-02-24	3	5	0
2021-02-24	3	6	0
2021-02-24	3	8.5	0
2021-02-24	3	5	0
2021-02-24	3	8	0
2021-02-24	3	8	0
2021-02-24	3	10	0
2021-02-24	4	9	1
2021-02-24	4	8	0
2021-02-24	4	5.5	0
2021-02-24	4	8	0
2021-02-24	4	9	0
2021-02-24	4	11	0
2021-02-24	4	9	1
2021-02-24	4	8	0
2021-02-24	4	10	1
2021-02-24	4	10	1
2021-03-23	3	8	0
2021-03-23	4	7	0
2021-03-23	4	7	0
2021-03-23	4	5.5	0
2021-03-23	4	8	0
2021-03-23	4	9	0
2021-03-23	4	6.5	0
2021-03-23	4	6	0
2021-03-23	4	8	0
2021-03-23	4	6.5	0
2021-03-23	4	5.5	0
2021-03-23	4	6	0
2021-03-23	4	5	0
2021-03-23	4	6	0
2021-03-23	4	6	0
2021-03-23	4	7.5	0
2021-03-23	4	7	0
2021-03-23	4	7.5	0
2021-03-23	4	6	0
2021-03-23	4	8	0
2021-03-23	4	7	0
2021-03-23	4	5	0
2021-03-23	4	6	0
2021-03-23	4	5.5	0
2021-03-23	4	6	0
2021-03-23	4	5	0
2021-03-23	4	8	0
2021-03-23	4	5	0
2021-03-23	4	6	0
2021-03-23	4	6	0
2021-03-23	4	5	0
2021-03-23	4	6	0
2021-03-23	4	5.5	0
2021-03-23	4	5	0
2021-03-23	4	5.5	0
2021-03-23	4	5.5	0
2021-03-23	4	6	0
2021-03-23	4	7	0
2021-03-23	4	6	0
2021-03-23	4	6	0
2021-03-23	4	5	0
2021-03-23	4	6	0
2021-03-23	4	5	0
2021-03-23	4	6.5	0
2021-03-23	4	5	0
2021-03-23	4	4.5	0
2021-03-23	4	5.5	0
2021-03-23	4	7	0
2021-03-23	4	9	0
2021-03-23	4	9	0
2021-03-23	4	8	0
2021-03-23	4	7.5	0
2021-03-23	4	8	0
2021-03-23	4	8	0
2021-03-23	4	7.5	0
2021-03-23	4	10	0
2021-03-23	4	6	0
2021-03-23	4	6	0
2021-03-23	4	7.5	0
2021-03-23	4	8	0
2021-03-23	4	7.5	0
2021-03-23	4	7.5	0
2021-03-23	4	8	0
2021-03-23	4	6	0
2021-03-23	4	7.5	0
2021-03-23	4	6	0
2021-03-23	4	5	0
2021-03-23	4	4	0
2021-03-23	4	5.5	0
2021-03-23	4	7	0
2021-03-23	4	6	0
2021-03-23	4	5.5	0
2021-03-23	4	8	0
2021-03-23	4	7	0
2021-03-23	4	6	0
2021-03-23	4	5.5	0
2021-03-23	4	8	0
2021-03-23	4	8	0
2021-03-23	4	6.5	0
2021-03-23	4	6	0
2021-03-23	4	5.5	0
2021-03-23	4	7	0
2021-03-23	4	7.5	0
2021-03-23	4	5.5	0
2021-03-23	4	6.5	0
2021-03-23	4	5	0
2021-03-23	4	5.5	0
2021-03-23	4	5	0
2021-03-23	4	5	0
2021-03-23	4	5	0
2021-03-23	4	5	0
2021-03-23	4	5.5	0
2021-03-23	4	5	0
2021-03-23	4	5	0
2021-04-12	4	6	0
2021-04-12	4	5.5	0
2021-04-12	4	6.5	0
2021-04-12	4	5	0
2021-04-12	4	4.5	0
2021-04-12	4	4	0
2021-04-12	4	4	0
2021-04-12	4	4	0
2021-04-12	4	4	0
2021-04-12	4	8	0
2021-04-12	4	7.5	0
2021-04-12	4	6	0
2021-04-12	4	7	0
2021-04-12	4	8	0
2021-04-12	4	9	0
2021-04-12	4	7	0
2021-04-12	4	8	0
2021-04-12	4	5.5	0
2021-04-12	4	7	0
2021-04-12	4	8	0
2021-04-12	4	8	0
2021-04-12	4	8	0
2021-04-12	4	7	0
2021-04-12	4	5	0
2021-04-12	4	6	0
2021-04-12	4	7	0
2021-04-12	4	7	0
2021-04-12	4	6	0
2021-04-12	4	6	0
2021-04-12	4	6.5	0
2021-04-12	4	6	0
2021-04-12	4	6	0
2021-04-12	4	7	0
2021-04-12	4	4	0
2021-04-12	4	4.5	0
2021-04-12	4	7	0
2021-04-12	4	5	0
2021-04-12	4	5	0
2021-07-21	4	4.5	0
2021-07-21	4	4.5	0
2021-09-21	2	5.5	0
2021-09-21	2	6	0
2021-09-21	2	4.5	0
2021-09-21	2	7.5	0
2021-09-21	2	7	0
2021-09-21	2	4	0
2021-09-21	3	3	0
2021-09-21	3	5.5	0
2021-09-21	4	5.5	0
2021-09-21	4	3	0
2021-09-21	4	3	0
2021-09-21	4	3	0
2021-09-21	4	5.5	0
2021-09-21	4	5	0
2021-09-21	4	2	0
2021-09-21	4	6	0
2021-09-21	4	7.5	0
2021-09-21	4	6.5	0
2021-09-21	4	6	0
2021-09-21	4	6	0
